# Supplementary material for: Varieties and ensiling: Impact on chemical composition, fermentation quality and bacterial community of alfalfa
Source: Front Microbiol. 2023 Jan 11;13:1091491. doi: 10.3389/fmicb.2022.1091491 (PMC9873995; doi:10.3389/fmicb.2022.1091491)
Supplement: Supplementary file 1 [file Table_1.xlsx]

## Sheet: Sheet1
Supplementary Table 1 Study of raw material characteristics and fermentation quality of different varieties of alfalfa
Sample name	Chemical composition															Fermenting quality
	DM			CP			WSC			NDF			ADF			PH			NH3-N/TN			LA			AA			PA			BA
	Mean± Standard Deviation (g/kg)		p-value	Mean± Standard Deviation (g/kg DM)		p-value	Mean± Standard Deviation (g/kg DM)		p-value	Mean± Standard Deviation (g/kg DM)		p-value	Mean± Standard Deviation (g/kg DM)		p-value	Mean± Standard Deviation		p-value	Mean± Standard Deviation(g/kg TN)		p-value	Mean± Standard Deviation(g/kg DM)		p-value	Mean± Standard Deviation(g/kg DM)		p-value	Mean± Standard Deviation(g/kg DM)		p-value	Mean± Standard Deviation(g/kg DM)		p-value
	0d	60d		0d	60d		0d	60d		0d	60d		0d	60d		0d	60d		0d	60d		0d	60d		0d	60d		0d	60d		0d	60d
ZC	463.66±3.69	481.64±18.76	0.127	178.95±1.30	183.17±5.11	0.505	38.37±2.71	13.4±0.23	＜0.001	417.51±11.92	422.32±6.03	0.75	345.87±13.16	368.53±17.39	0.155	6.12±0.03	4.59±0.08	＜0.001	nd	65.11±0.95	nd	nd	54.02±1.86	nd	nd	28.94±2.06	nd	nd	ND	nd	nd	ND	nd
ZM1	464.33±9.22	482.84±22.79	0.117	166.62±4.67	185.29±5.24	0.006	41.66±4.51	20.03±2.72	＜0.001	411.17±9.57	387.52±3.92	0.125	308.08±5.82	305.31±13.36	0.859	6.21±0.05	4.86±0.14	＜0.001	nd	48.35±3.90	nd	nd	19.34±5.54	nd	nd	15.13±3.39	nd	nd	ND	nd	nd	ND	nd
ZM2	473.65±3.8	481.72±11.67	0.488	167.76±10.64	175.37±3.85	0.234	44.64±2.84	15.67±1.62	＜0.001	419.94±18.98	394±11.34	0.094	287.59±16.26	278.9±17.18	0.578	6.14±0.07	4.49±0.04	＜0.001	nd	57.89±2.23	nd	nd	42.27±9.49	nd	nd	21.32±5.39	nd	nd	ND	nd	nd	ND	nd
GN	497.22±0.95	490.10±24.43	0.537	176.12±4.05	171.86±7.21	0.5	44.64±3.07	22.22±2.00	＜0.001	382.35±10.53	393.79±1.24	0.45	257.24±8.45	269.31±15.81	0.442	6.31±0.14	4.83±0.09	＜0.001	nd	55.31±3.32	nd	nd	24.43±8.08	nd	nd	26.91±11.15	nd	nd	ND	nd	nd	ND	nd
WL	506.51±10.3	556.15±8.77	＜0.001	222.34±4.22	204.23±5.88	0.008	57.73±3.83	21.40±1.76	＜0.001	364.79±6.83	374.21±6.06	0.053	266.52±15.73	281.26±10.21	0.349	5.98±0.02	4.90±0.24	＜0.001	nd	150.36±22.49	nd	nd	39.21±11.8	nd	nd	23.10±3.18	nd	nd	ND	nd	nd	ND	nd
XJD	513.53±10.88	545.02±18.53	0.011	187.93±18.64	172.76±4.10	0.022	66.06±4.61	23.38±8.09	＜0.001	387.98±54.58	343.01±6.67	0.006	267.7±46.56	245.92±13.93	0.171	6.03±0.02	5.36±0.15	＜0.001	nd	132.6±19.28	nd	nd	36.35±11.88	nd	nd	33.46±8.79	nd	nd	ND	nd	nd	ND	nd
